# Supplementary material for: Assessing the Variation within the Oral Microbiome of Healthy Adults
Source: mSphere. 2020 Sep 30;5(5):e00451-20. doi: 10.1128/mSphere.00451-20 (PMC7529435; doi:10.1128/mSphere.00451-20)
Supplement: DATA SET S1 [file mSphere.00451-20-sd001.xls]

## Sheet: Alpha Diversity Results
Feature	Faith's PD P value	Richness P value	Shannon P value	Evenness P value	Faith's PD Q value	Richness Q value	Shannon Q value	Evenness Q value
Economic.Region	0.949224	0.896261	0.853864	0.885765	0.972955	0.998977	0.998954	0.963529
A_HS_DENTAL_VISIT_LAST	0.611401	0.366085	0.0653716	0.0535415	0.972955	0.998977	0.851087	0.612436
Rural.Urban	0.608268	0.900819	0.998954	0.8385	0.972955	0.998977	0.998954	0.963529
PM_BIOIMPED_BMI	0.840668	0.927151	0.997032	0.796925	0.972955	0.998977	0.998954	0.963529
PM_WAIST_AVG	0.872393	0.899278	0.794551	0.930601	0.972955	0.998977	0.998954	0.963529
PM_HIP_AVG	0.805455	0.765102	0.915962	0.688626	0.972955	0.998977	0.998954	0.947739
PM_WAIST_HIP_RATIO	0.890899	0.553112	0.754523	0.693468	0.972955	0.998977	0.998954	0.947739
PM_STANDING_HEIGHT_AVG	0.885342	0.87325	0.247192	0.0597499	0.972955	0.998977	0.977399	0.612436
PM_BIOIMPED_WEIGHT	0.788782	0.993281	0.472394	0.344412	0.972955	0.998977	0.977399	0.836309
A_SDC_AGE_CALC	0.183639	0.101882	0.451078	0.995301	0.972955	0.835431	0.977399	0.995301
A_SDC_GENDER	0.717414	0.55643	0.956798	0.575701	0.972955	0.998977	0.998954	0.947739
Province	0.891625	0.933343	0.88313	0.825894	0.972955	0.998977	0.998954	0.963529
A_SDC_EDU_LEVEL	0.313071	0.315129	0.135234	0.123341	0.972955	0.998977	0.851087	0.743732
A_SDC_INCOME	0.0485	0.0183366	0.376882	0.612332	0.497125	0.250601	0.977399	0.947739
A_SLE_TROUBLE_FREQ	0.00962408	0.014035	0.105965	0.544497	0.226908	0.250601	0.851087	0.947739
A_SLE_LIGHT_EXP	0.744864	0.58765	0.448693	0.483443	0.972955	0.998977	0.977399	0.943864
A_ALC_CUR_FREQ	0.222332	0.10122	0.132443	0.769694	0.972955	0.835431	0.851087	0.963529
NUT_VEG_DAY_QTY	0.904051	0.826878	0.810563	0.666851	0.972955	0.998977	0.998954	0.947739
NUT_FRUITS_DAY_QTY	0.180493	0.16014	0.497774	0.940028	0.972955	0.965497	0.977399	0.963529
NUT_JUICE_DAY_QTY	0.997391	0.804059	0.805558	0.651677	0.997391	0.998977	0.998954	0.947739
AVOIDANCE_PARTICULAR_FOODS	0.920336	0.527311	0.0658853	0.140551	0.972955	0.998977	0.851087	0.743732
OIL_FAT_MOST_EAT_BREAD	0.481511	0.832249	0.427664	0.218032	0.972955	0.998977	0.977399	0.8284
WHOLE_GRAIN_SERVINGS_DAY_QTY	0.560094	0.775819	0.931357	0.939579	0.972955	0.998977	0.998954	0.963529
REFINED_GRAIN_SERVINGS_DAY_QTY	0.17921	0.273442	0.0362288	0.0506955	0.972955	0.998977	0.851087	0.612436
MILK_PRODUCTS_SERVINGS_DAY_QTY	0.871077	0.956587	0.500619	0.359635	0.972955	0.998977	0.977399	0.836309
EGGS_SERVINGS_WEEK_QTY	0.859898	0.961124	0.949833	0.860342	0.972955	0.998977	0.998954	0.963529
MEAT_POUTRY_SERVINGS_DAY_QTY	0.891469	0.998977	0.739419	0.415109	0.972955	0.998977	0.998954	0.850972
FISH_SERVINGS_DAY_QTY	0.466841	0.678833	0.865848	0.851976	0.972955	0.998977	0.998954	0.963529
TOFU_BEANS_SERVINGS_PER_DAY	0.36678	0.406328	0.885638	0.35971	0.972955	0.998977	0.998954	0.836309
BEANS_SERVINGS_PER_DAY	0.73965	0.484705	0.228857	0.242459	0.972955	0.998977	0.977399	0.8284
NUTS_SEEDS_SERVINGS_PER_DAY	0.828577	0.790067	0.6685	0.387558	0.972955	0.998977	0.998954	0.836309
DESSERTS_NUMBER	0.741052	0.532616	0.295983	0.356161	0.972955	0.998977	0.977399	0.836309
ARTIFICIAL_SWEETNERS	0.0477695	0.164841	0.145308	0.22304	0.497125	0.965497	0.851087	0.8284
REGULAR_NOT_DIET_DRINKS	0.0110687	0.00805819	0.805654	0.331632	0.226908	0.250601	0.998954	0.836309
DIET_SUGAR_FREE_DRINKS	0.580112	0.684565	0.750537	0.656957	0.972955	0.998977	0.998954	0.947739
SOY_FISH_SAUCE	0.418307	0.447038	0.707557	0.145119	0.972955	0.998977	0.998954	0.743732
SALT_SEASONING	0.660047	0.931778	0.170622	0.0425836	0.972955	0.998977	0.874438	0.612436
FAT_FOOD_DAYS	0.592078	0.83829	0.420587	0.373333	0.972955	0.998977	0.977399	0.836309
PM_BIOIMPED_FM	0.91457	0.983815	0.811639	0.676725	0.972955	0.998977	0.998954	0.947739
PM_BIOIMPED_FFM	0.896839	0.920675	0.265961	0.107389	0.972955	0.998977	0.977399	0.743732
PM_BIOIMPED_BFP	0.936615	0.987535	0.409996	0.194581	0.972955	0.998977	0.977399	0.8284

## Sheet: Bray Curtis Discovery Results
Feature	P value	Q value	R2 value
A_HS_DENTAL_VISIT_LAST	0.000999001	0.00819181	0.00436159
PM_WAIST_HIP_RATIO	0.000999001	0.00819181	0.00591962
PM_BIOIMPED_WEIGHT	0.000999001	0.00819181	0.00495124
REFINED_GRAIN_SERVINGS_DAY_QTY	0.000999001	0.00819181	0.00547997
PM_BIOIMPED_FFM	0.000999001	0.00819181	0.00606248
PM_WAIST_AVG	0.001998	0.013653	0.00454142
PM_STANDING_HEIGHT_AVG	0.002997	0.0175539	0.00413707
A_SDC_GENDER	0.003996	0.0204795	0.00406217
A_SDC_AGE_CALC	0.00699301	0.031857	0.00344265
PM_BIOIMPED_BMI	0.00999001	0.040959	0.00323471
NUT_VEG_DAY_QTY	0.010989	0.040959	0.00364648
A_SLE_LIGHT_EXP	0.016983	0.0580253	0.0029973
NUT_JUICE_DAY_QTY	0.018981	0.0598632	0.00303284
A_SDC_EDU_LEVEL	0.042957	0.117416	0.00600963
SALT_SEASONING	0.040959	0.117416	0.00253658
MILK_PRODUCTS_SERVINGS_DAY_QTY	0.045954	0.117757	0.00241269
Rural.Urban	0.0519481	0.118326	0.00231177
REGULAR_NOT_DIET_DRINKS	0.0509491	0.118326	0.00238311
A_ALC_CUR_FREQ	0.0609391	0.124925	0.00212136
PM_BIOIMPED_BFP	0.0579421	0.124925	0.00223039
NUTS_SEEDS_SERVINGS_PER_DAY	0.0659341	0.128728	0.0022833
DESSERTS_NUMBER	0.108891	0.202933	0.00190092
MEAT_POUTRY_SERVINGS_DAY_QTY	0.114885	0.204795	0.00191979
PM_HIP_AVG	0.171828	0.260924	0.00170056
A_SLE_TROUBLE_FREQ	0.15984	0.260924	0.00174843
ARTIFICIAL_SWEETNERS	0.167832	0.260924	0.00175497
PM_BIOIMPED_FM	0.162837	0.260924	0.00170526
OIL_FAT_MOST_EAT_BREAD	0.190809	0.279399	0.00610982
A_SDC_INCOME	0.197802	0.279651	0.00162305
FAT_FOOD_DAYS	0.204795	0.279887	0.00160638
Economic.Region	0.237762	0.312313	0.0102962
AVOIDANCE_PARTICULAR_FOODS	0.243756	0.312313	0.00592419
TOFU_BEANS_SERVINGS_PER_DAY	0.28971	0.359943	0.00145881
Province	0.366633	0.442117	0.00276285
NUT_FRUITS_DAY_QTY	0.567433	0.646243	0.00115192
DIET_SUGAR_FREE_DRINKS	0.559441	0.646243	0.00113488
WHOLE_GRAIN_SERVINGS_DAY_QTY	0.659341	0.730621	0.00106002
FISH_SERVINGS_DAY_QTY	0.808192	0.871996	0.00089319
BEANS_SERVINGS_PER_DAY	0.87013	0.914752	0.000868632
EGGS_SERVINGS_WEEK_QTY	0.915085	0.937962	0.000788304
SOY_FISH_SAUCE	0.991009	0.991009	0.000628386

## Sheet: Bray Curtis Validation Results
Feature	P value	R2 value
PM_BIOIMPED_WEIGHT	0.001998	0.00963138
A_SDC_AGE_CALC	0.001998	0.0106273
PM_STANDING_HEIGHT_AVG	0.002997	0.0118495
PM_BIOIMPED_FFM	0.003996	0.0110358
PM_WAIST_HIP_RATIO	0.013986	0.00721464
PM_WAIST_AVG	0.020979	0.00646198
A_SDC_GENDER	0.037962	0.0058595
PM_BIOIMPED_BMI	0.0709291	0.00520635
NUT_VEG_DAY_QTY	0.23976	0.00400654
REFINED_GRAIN_SERVINGS_DAY_QTY	0.546454	0.00463053
NUT_JUICE_DAY_QTY	0.564436	0.00287984
A_HS_DENTAL_VISIT_LAST	0.585415	0.00311583
A_SLE_LIGHT_EXP	0.709291	0.00250361

## Sheet: W UniFrac Discovery Results
Feature	P value	Q value	R2 value
PM_WAIST_HIP_RATIO	0.002997	0.040959	0.00793354
REFINED_GRAIN_SERVINGS_DAY_QTY	0.000999001	0.040959	0.00888133
PM_BIOIMPED_FFM	0.001998	0.040959	0.00903062
PM_BIOIMPED_WEIGHT	0.004995	0.0477855	0.00567637
A_SDC_AGE_CALC	0.00699301	0.0477855	0.00571779
A_SDC_GENDER	0.00699301	0.0477855	0.00628263
PM_WAIST_AVG	0.011988	0.0702155	0.00501792
PM_STANDING_HEIGHT_AVG	0.016983	0.0773671	0.0046541
NUT_VEG_DAY_QTY	0.015984	0.0773671	0.00553007
NUTS_SEEDS_SERVINGS_PER_DAY	0.020979	0.0856416	0.00425506
SALT_SEASONING	0.022977	0.0856416	0.00422544
A_SLE_LIGHT_EXP	0.028971	0.0989843	0.00364868
NUT_JUICE_DAY_QTY	0.0549451	0.173288	0.00323918
PM_BIOIMPED_BMI	0.0789211	0.231126	0.00282772
A_HS_DENTAL_VISIT_LAST	0.0929071	0.245754	0.00266709
PM_BIOIMPED_BFP	0.0959041	0.245754	0.00243157
DESSERTS_NUMBER	0.113886	0.274667	0.00245503
REGULAR_NOT_DIET_DRINKS	0.135864	0.309468	0.00235578
A_SDC_EDU_LEVEL	0.16983	0.331573	0.0055324
AVOIDANCE_PARTICULAR_FOODS	0.158841	0.331573	0.00707635
OIL_FAT_MOST_EAT_BREAD	0.167832	0.331573	0.00691013
Economic.Region	0.186813	0.348152	0.0117037
Province	0.241758	0.413004	0.00324125
A_ALC_CUR_FREQ	0.233766	0.413004	0.00174646
TOFU_BEANS_SERVINGS_PER_DAY	0.292707	0.48004	0.00150808
Rural.Urban	0.320679	0.505687	0.00146521
NUT_FRUITS_DAY_QTY	0.337662	0.512747	0.0014459
MEAT_POUTRY_SERVINGS_DAY_QTY	0.351648	0.514914	0.00131194
A_SLE_TROUBLE_FREQ	0.398601	0.56354	0.00128693
MILK_PRODUCTS_SERVINGS_DAY_QTY	0.420579	0.574792	0.00119978
ARTIFICIAL_SWEETNERS	0.45954	0.607779	0.00118135
A_SDC_INCOME	0.56044	0.718063	0.000928841
WHOLE_GRAIN_SERVINGS_DAY_QTY	0.635365	0.736125	0.000826419
BEANS_SERVINGS_PER_DAY	0.646354	0.736125	0.000832193
DIET_SUGAR_FREE_DRINKS	0.629371	0.736125	0.00080567
FAT_FOOD_DAYS	0.623377	0.736125	0.000847238
PM_HIP_AVG	0.674326	0.747226	0.000785703
FISH_SERVINGS_DAY_QTY	0.711289	0.767443	0.000708838
EGGS_SERVINGS_WEEK_QTY	0.749251	0.787674	0.000680687
SOY_FISH_SAUCE	0.833167	0.853996	0.000510864
PM_BIOIMPED_FM	0.936064	0.936064	0.00034451

## Sheet: W UniFrac Validation Results
Feature	P value	R2 value
PM_STANDING_HEIGHT_AVG	0.000999001	0.0219875
PM_BIOIMPED_FFM	0.001998	0.0171714
PM_BIOIMPED_WEIGHT	0.00999001	0.0117194
A_SDC_AGE_CALC	0.011988	0.0104929
PM_WAIST_HIP_RATIO	0.018981	0.0115793
A_SDC_GENDER	0.038961	0.00802753
PM_WAIST_AVG	0.0919081	0.00621683
NUT_VEG_DAY_QTY	0.126873	0.0055395
NUTS_SEEDS_SERVINGS_PER_DAY	0.241758	0.00679682
A_SLE_LIGHT_EXP	0.292707	0.00370234
REFINED_GRAIN_SERVINGS_DAY_QTY	0.542458	0.00381884
SALT_SEASONING	0.543457	0.00383765
